# Supplementary material for: Which Consumers Change Their Food Choices in Response to Carbon Footprint Labels? The Role of Political Ideology and Other Socio-Demographic Factors
Source: Nutrients. 2025 Apr 10;17(8):1321. doi: 10.3390/nu17081321 (PMC12030636; doi:10.3390/nu17081321)
Supplement: Supplementary file 1 [file nutrients-17-01321-s001.zip]

Archive with 1 entries (1 files):
- nutrients-3557751-supplementary.pdf
